# Supplementary material for: Modulation of Plant-Derived Bioactive Phenolic Compounds by Cytokinins in Hypericum amblysepalum Shoot Cultures
Source: Plants (Basel). 2026 Mar 26;15(7):1017. doi: 10.3390/plants15071017 (PMC13074684; doi:10.3390/plants15071017)
Supplement: Supplementary file 1 [file plants-15-01017-s001.zip]

Archive with 3 entries (3 files):
- Supplemantary material 3- Figure S2 The LC–MS MS chromatograms of Sample_compressed.pdf
- Supplementary material 2-Table S1 Analytical parameters of LC–MS MS method_compressed.pdf
- Supplementary Material 1-Figure S1_compressed.pdf
